# Supplementary material for: Extending Association Rule Mining to Microbiome Pattern Analysis: Tools and Guidelines to Support Real Applications
Source: Front Bioinform. 2022 Jan 10;1:794547. doi: 10.3389/fbinf.2021.794547 (PMC9580939; doi:10.3389/fbinf.2021.794547)
Supplement: Supplementary file 2 [file DataSheet2.zip]

Archive with 31 entries (28 files):
- supplementary_data/
- supplementary_data/Supplementary_table_3.tsv
- __MACOSX/
- __MACOSX/supplementary_data/
- __MACOSX/supplementary_data/._Supplementary_table_3.tsv
- supplementary_data/Supplementary_table_9.csv
- __MACOSX/supplementary_data/._Supplementary_table_9.csv
- supplementary_data/.DS_Store
- __MACOSX/supplementary_data/._.DS_Store
- supplementary_data/Supplementary_table_5.tsv
- __MACOSX/supplementary_data/._Supplementary_table_5.tsv
- supplementary_data/Supplementary_table_4.tsv
- __MACOSX/supplementary_data/._Supplementary_table_4.tsv
- supplementary_data/Supplementary_table_8.csv
- __MACOSX/supplementary_data/._Supplementary_table_8.csv
- supplementary_data/Supplementary_table_10.csv
- __MACOSX/supplementary_data/._Supplementary_table_10.csv
- supplementary_data/Supplementary_files_17.zip
- supplementary_data/Supplementary_files_15.zip
- supplementary_data/Supplementary_figure_11.jpg
- __MACOSX/supplementary_data/._Supplementary_figure_11.jpg
- supplementary_data/Supplementary_files_13.zip
- supplementary_data/Supplementary_table_6.csv
- __MACOSX/supplementary_data/._Supplementary_table_6.csv
- supplementary_data/Supplementary_table_7.csv
- __MACOSX/supplementary_data/._Supplementary_table_7.csv
- supplementary_data/Supplementary_table_1.csv
- __MACOSX/supplementary_data/._Supplementary_table_1.csv
- supplementary_data/Supplementary_table_2.csv
- __MACOSX/supplementary_data/._Supplementary_table_2.csv
- __MACOSX/._supplementary_data
