# Supplementary material for: Extending Association Rule Mining to Microbiome Pattern Analysis: Tools and Guidelines to Support Real Applications
Source: Front Bioinform. 2022 Jan 10;1:794547. doi: 10.3389/fbinf.2021.794547 (PMC9580939; doi:10.3389/fbinf.2021.794547)
Supplement: Supplementary file 2 [file DataSheet2.zip › supplementary_data/Supplementary_table_4.tsv]

OTU ID	10249.C001.02SS	10249.C001.03SS	10249.C001.05SS	10249.C001.06SS	10249.C001.07SS	10249.C001.08SS	10249.C001.09SS	10249.C001.10SS	10249.C001.11SS	10249.C001.12SS	10249.C001.13SS	10249.C001.14SS	10249.C001.15SS	10249.C001.16SS	10249.C001.17SS	10249.C001.18SS	10249.C001.19SS	10249.C001.20SS	10249.C001.25SS	10249.C001.26SS	10249.C001.27SS	10249.C002.01SS.r	10249.C002.02SS	10249.C002.03SS	10249.C002.04SS	10249.C002.05SS	10249.C002.06SS	10249.C002.07SS	10249.C002.08SS	10249.C002.09SS	10249.C002.10SS	10249.C002.11SS	10249.C002.12SS	10249.C002.13SS	10249.C004.01SS	10249.C004.02SS	10249.C004.03SS	10249.C004.04SS	10249.C004.05SS	10249.C004.06SS	10249.C004.07SS	10249.C004.08SS	10249.C004.09SS	10249.C004.10SS	10249.C004.11SS	10249.C004.12SS	10249.C004.13SS	10249.C004.14SS	10249.C004.15SS
k__Bacteria;p__Actinobacteria;c__Actinobacteria;o__Actinomycetales;f__Actinomycetaceae	0.0	0.0	0.0	0.0	0.14419484511704894	0.0	0.0	0.0	0.00029229082937522833	0.0	0.0	0.0	0.0	0.0001207535018515537	0.00012299618711819933	0.0	0.0006464883925947693	0.0	0.0	0.0	0.0	0.0	0.0014508045370614613	0.0	0.002640886583352983	0.0	0.0	0.0	0.0	0.0	0.0	0.0	0.0	0.0	0.0	0.00013003901170351105	0.0	0.008906206512663512	0.002517026946994374	0.0	0.0	0.0	0.0	0.0	0.0005571695785410117	0.0	0.005760293251292793	0.0	0.0
k__Bacteria;p__Actinobacteria;c__Actinobacteria;o__Actinomycetales;f__Micrococcaceae	0.0	0.0	0.0	0.0	0.0	0.0	0.0	0.0	0.00043843624406284253	0.0	0.0005251312828207052	0.0	0.0	0.00032200933827080985	0.0011889631421425936	0.0	0.0	0.0	0.0	0.0	0.00013272280841462606	0.0	0.0015826958586125032	0.0	0.0012732846026880453	0.0	0.0001707455890722823	0.0	0.0	0.0	0.0	0.0001266517499050112	0.0	0.0	0.0	0.0	0.0	0.0	0.0	0.0	0.0	0.0	0.0	0.0	0.0	0.0	0.0	0.0	0.0
k__Bacteria;p__Actinobacteria;c__Actinobacteria;o__Bifidobacteriales;f__Bifidobacteriaceae	0.12477771191464138	0.0005162622612287042	0.000320074490063142	0.00035244952419314236	0.07850555686923623	0.000440852314474651	0.0005139736588499839	0.36597862684819205	0.39554256485202777	0.30913597733711046	0.17104276069017255	0.016584359106655858	0.038066212501493966	0.13121880534535502	0.13562379566233446	0.16047034411205258	0.0676461945342345	0.22660302967420626	0.2504312681748731	0.13473641469851796	0.20140686176919503	0.34340476507387196	0.0009232392508572936	0.0005617752096625336	0.2862060834708795	0.00019856043683296102	0.18252703471826978	0.00024252223120452707	0.004250651309474839	0.1637249420972766	0.25081885856079406	0.16371849537721112	0.329861768604431	0.20654957921697767	0.22639736965711602	0.00021673168617251842	0.0001823320266204759	0.648483161703312	0.8685223571217057	0.7712770365459518	0.49948996939816387	0.5160421808391294	0.30652091495008216	0.0005501558774986246	0.0035420066064392884	0.18512834286152782	0.0006545787785559992	0.4801682692307692	0.15253138922640747
k__Bacteria;p__Actinobacteria;c__Coriobacteriia;o__Coriobacteriales;f__Coriobacteriaceae	0.0017783046828689982	0.0	0.0	0.0	0.0	0.0	0.0	0.0	0.0	0.0	0.0	0.0	0.0	0.0	0.0	0.0	0.0	0.0	0.0	0.0	0.0	0.0	0.0	0.0	0.0	0.0	0.0	0.0	0.0	0.0	0.0	0.0	0.0	0.0	0.0	0.0	0.0	0.0	0.0	0.0	0.0	0.0	0.0	0.0	0.0	0.0	0.0	0.0	0.0036452004860267314
k__Bacteria;p__Bacteroidetes;c__Bacteroidia;o__Bacteroidales;f__Bacteroidaceae	0.27830468286899823	0.0	0.00034917217097797307	0.00020139972811036706	0.00028375502482856467	0.29955914768552533	0.24477995502730485	0.4262431074025277	0.0	0.0	0.0	0.0	0.0	0.00032200933827080985	0.00016399491615759913	0.00017292062943109114	0.0006464883925947693	0.0	0.0	0.0002706909386208297	0.0	0.1927325968321576	0.0007913479293062516	0.00036114120621162876	0.3667531242631455	0.0	0.5590779738190097	0.0	0.0	0.4659372254612251	0.00019851116625310174	0.0004643897496517077	0.0	0.0	0.0	0.38656263545730385	0.475111678366305	0.0004453103256331756	0.0	0.0	0.0	0.0003365492483733453	0.0	0.00030564215416590255	0.00027858478927050585	0.0002302114108122626	0.0003927472671335995	0.0010516826923076923	0.5609558525718914
k__Bacteria;p__Bacteroidetes;c__Bacteroidia;o__Bacteroidales;f__Porphyromonadaceae	0.2700059276822762	0.0	0.0	0.0	0.0	0.044452608376193976	0.0	0.08344312692138779	0.0	0.0009442870632672333	0.0	0.0	0.6756304529700012	0.0	0.0	0.0	0.0	0.0	9.857558282813348e-05	0.0	0.0	0.0	0.0	0.0	0.0	0.0	0.0	0.0	0.0	0.00023959747623991694	0.0	0.0	0.0	0.0	0.0	0.0	0.0	0.0	0.0	0.0	0.0	0.0	0.0	0.0	0.0	0.0001151057054061313	0.0	0.0	0.07039287160793843
k__Bacteria;p__Bacteroidetes;c__Bacteroidia;o__Bacteroidales;f__Prevotellaceae	0.0	0.00034417484081913615	0.0010475165129339192	0.0001510497960827753	0.0	0.0	0.0	0.0	0.0020460358056265983	0.0016525023607176581	0.003600900225056264	0.0	0.0	0.0	0.0908941822803493	0.15649316963513749	0.0	0.005706578128242374	0.0	0.01996345672328619	0.10843453447474949	0.0	0.0	0.0	0.0	0.0	0.0	0.0	0.0	0.0	0.0	0.0	0.0	0.0	0.019962423673085955	0.0	0.0	0.0	0.0	0.0	0.0	0.0	0.0	0.0	0.0	0.0	0.0	0.0	0.0
k__Bacteria;p__Bacteroidetes;c__Bacteroidia;o__Bacteroidales;f__Rikenellaceae	0.02133965619442798	0.0	0.0	0.0	0.0	0.0	0.0	0.0	0.0	0.0	0.0	0.0	0.00011951715071112705	0.0	0.0	0.0	0.2660593593887746	0.0	0.0	0.0	0.0	0.04206042859044323	0.1783170667370087	0.0	0.0	0.0	0.0	0.0	0.0	0.0	0.0008933002481389578	0.05834423945624182	0.0034084453701950387	0.03750457372850348	0.020197275716298733	0.0	0.0	0.0	0.0	0.0	0.0005100306018361102	0.0	0.0	0.00030564215416590255	0.0	0.0	0.0	0.0	0.012960712839206157
k__Bacteria;p__Firmicutes;c__Bacilli;o__Bacillales;f__Staphylococcaceae	0.0	0.0003785923249010497	0.0006110512992114529	0.0	0.0	0.016825863335782513	0.0	0.0	0.0	0.0	0.000450112528132033	0.0	0.0006573443289111988	0.0	0.0	0.0	0.0	0.0	0.0	0.0	0.0	0.0	0.0007913479293062516	0.0	0.0	0.0	0.0	0.0	0.0005484711367064308	0.0	0.0	0.0	0.0	0.0	0.014325974635979333	0.0	0.00027349803993071385	0.006679654884497634	0.005330174711282203	0.0011601889450567663	0.0	0.00297285169396455	0.0	0.001650467632495874	0.0	0.0	0.02520128297440597	0.0	0.0
k__Bacteria;p__Firmicutes;c__Bacilli;o__Lactobacillales;f__Enterococcaceae	0.00039517881841533294	0.11134056100499054	0.054179881863415484	0.05050098182367454	0.0035469378103570584	0.0	0.004240282685512367	0.0016591031083784708	0.014249177932042383	0.002360717658168083	0.006526631657914479	0.000589666101569986	0.0005378271782000717	0.0	0.0005329834775121971	0.0006916825177243646	0.01851307669703203	0.0	0.0006900290797969343	0.0	0.0	0.0	0.015958849907676074	0.013402351430520444	0.0	0.0007446016381236039	0.0014228799089356858	0.0005658852061438966	0.0012340600575894694	0.0	0.00019851116625310174	0.0005066069996200448	0.0010888089377011929	0.0009147457006952067	0.0	0.0003901170351105332	0.0	0.0	0.0	0.01168476008950029	0.0006800408024481469	0.0	0.0	0.0009780548933308881	0.00015919130815457476	0.0	0.0006545787785559992	0.0	0.0
k__Bacteria;p__Firmicutes;c__Bacilli;o__Lactobacillales;f__Lactobacillaceae	0.0	0.0	0.0	0.0	0.0	0.0	0.0055252168326373275	0.010930561655199336	0.00021921812203142126	0.0	0.0044261065266316575	0.0	0.0	0.0005635163419739172	0.00012299618711819933	0.0	0.0005877167205406994	0.0	0.010350436196954015	0.0	0.0033180702103656513	0.0035937707972847066	0.0	0.0	0.01810893657156331	0.0	0.005520774046670461	0.0	0.0	0.008226180017570481	0.0	0.0	0.0	0.0	0.0	0.0006068487212830516	0.01732154252894521	0.02721959365432786	0.016286644951140065	0.00033148255573050466	0.0	0.028662777653129908	0.005686844433211172	0.0035454489883244697	7.959565407728738e-05	0.00019184284234355215	0.0	0.008563701923076924	0.0
k__Bacteria;p__Firmicutes;c__Bacilli;o__Lactobacillales;f__Streptococcaceae	0.0013831258644536654	0.047392875580795045	0.2544883172811127	0.09631941996878304	0.09893591865689289	0.022409992652461425	0.016768390619980728	0.0	0.002411399342345634	0.002360717658168083	0.012303075768942236	0.0	0.00035855145213338117	0.00293833521172114	0.027346152269279653	0.005187618882932734	0.0	0.002593899149201079	0.0007886046626250678	0.0041957095486228595	0.007565200079633685	0.011313722880340743	0.0029016090741229225	0.08125677139761647	0.034897429851450126	0.008736659220650285	0.0006829823562891292	0.01099434114793856	0.013711778417660771	0.0014375848574395016	0.0	0.0005910414995567188	0.019030486650255633	0.005854372484449323	0.009394081728511038	0.005418292154312961	0.0105752575439876	0.017422766490397996	0.017026946994373706	0.010110217949780393	0.0033435339453700553	0.018846757908907337	0.019588019714394035	0.01063634696497341	0.0004775739244637243	0.0013812684648735756	0.028866924134319565	0.006610576923076923	0.0010530579181855001
k__Bacteria;p__Firmicutes;c__Bacilli;o__Turicibacterales;f__Turicibacteraceae	0.0	0.0	0.0	0.0	0.0	0.0	0.0	0.0	0.0	0.0	0.0	0.0	0.0	0.0	0.0	0.0	0.0	0.0	0.0	0.0	0.0	0.0005324104884866232	0.0	0.0	0.0	0.0	0.0	0.0	0.0	0.0	0.0	0.0	0.0	0.0	0.0	0.0	0.0	0.0	0.0	0.0	0.0	0.0	0.0	0.0	0.0	0.0	0.0	0.0	0.0
k__Bacteria;p__Firmicutes;c__Clostridia;o__Clostridiales	0.0	0.0	0.0	0.0	0.0	0.0	0.0	0.0	0.010887833394227256	0.00483947119924457	0.0	0.0	0.0	0.000523265174690066	0.0005329834775121971	0.0007781428324399101	0.0	0.0	0.0	0.0015564728970697706	0.0003318070210365651	0.0	0.008704827222368768	0.0	0.0	0.0	0.0	0.0	0.0	0.0	0.0	0.00016886899987334826	0.0062961560310547246	0.0019209659714599342	0.0061061531235321745	0.0	0.0	0.0	0.0	0.0	0.0	0.0	0.0	0.0	0.0	0.053792732993132024	0.0	0.03365384615384615	0.006804374240583232
k__Bacteria;p__Firmicutes;c__Clostridia;o__Clostridiales	0.0	0.0	0.0	0.0	0.0	0.0	0.0	0.0	0.00043843624406284253	0.0	0.0	0.0	0.0	0.0	0.0	0.0009510634618710012	0.0	0.0	0.0	0.0004737091425864519	0.0	0.010382004525489152	0.0	0.0	0.0	0.0	0.0	0.0	0.0	0.0	0.0	0.0	0.0	0.0	0.0	0.0	0.0	0.0	0.0	0.0	0.0	0.0	0.0	0.0	0.0	0.0	0.0	0.0	0.0
k__Bacteria;p__Firmicutes;c__Clostridia;o__Clostridiales;f__Clostridiaceae	0.0	0.0	0.0004364652137224663	0.0	0.05750768503192244	0.0	0.04214584002569868	0.00039037720197140484	0.04479356960175374	0.01959395656279509	0.03960990247561891	0.000589666101569986	0.0029281701924226125	0.04013041378199968	0.003525890697388381	0.0008646031471554556	0.008110490743461651	0.0	0.0	0.0	0.0	0.003993078663649674	0.22276444209970983	0.0	0.0	0.0	0.0	0.0	0.0	0.003833559619838671	0.0	0.0	0.0	0.0	0.0	0.0	0.0	0.0	0.0	0.002486119167978785	0.01643431939249688	0.058335203051379854	0.03487931252369519	0.15190415062045357	0.17905042384685796	0.005026282469401067	0.0	0.004657451923076923	0.0036452004860267314
k__Bacteria;p__Firmicutes;c__Clostridia;o__Clostridiales;f__Clostridiaceae	0.0	0.4690758905524006	0.0	0.42455062685665373	0.14660676282809174	0.0	0.02017346610986187	0.0	0.09338691998538545	0.03434844192634561	0.03878469617404351	0.2584948772757426	0.0095016134815346	0.018475285783287717	0.010167684801771146	0.0034584125886218224	0.0015280634734058183	0.0004150238638721727	0.0	0.0014888001624145631	0.0	0.0	0.021102611448166712	0.0001605072027607239	0.0008488564017920301	0.11198808637379003	0.005008537279453614	0.15125303152789005	0.0	0.005670473604344701	0.022365591397849462	0.0010132139992400895	0.0	0.0	0.0	0.0	0.0	0.0	0.0	0.0	0.002323472741697835	0.14118240969261836	0.026475420194616454	0.005562687205819427	0.23552354041469337	0.008287610789241454	0.0	0.008563701923076924	0.0
k__Bacteria;p__Firmicutes;c__Clostridia;o__Clostridiales;f__Clostridiaceae	0.0	0.012700051626226123	0.13294730409986324	0.08519208499068526	0.016836131473161504	0.000440852314474651	0.041567619659492454	0.0	0.05137011326269638	0.18012275731822475	0.06234058514628657	0.0	0.035675869487271424	0.012357108356142328	0.002951908490836784	0.0005187618882932734	0.14640023508668823	0.0011413156256484748	0.0	0.0	0.0004645298294511912	0.0	0.11421788446320232	0.00024076080414108582	0.0020278236265031833	0.3574584264085381	0.015367103016505406	0.0666127728375101	0.14356232003290828	0.05981950323456593	0.0	0.055262380208553216	0.0062961560310547246	0.006677643615075009	0.008219821512447158	0.3919809276116168	0.1278147506609536	0.025327024770386862	0.007699141249629849	0.0	0.012580754845290717	0.000504823872560018	0.2704410463793757	0.38193043584571185	0.005770684920603335	0.28227755822430267	0.0803168161288211	0.051382211538461536	0.0
k__Bacteria;p__Firmicutes;c__Clostridia;o__Clostridiales;f__Lachnospiraceae	0.0	0.0	0.0	0.0	0.0	0.0	0.0	0.0008295515541892354	0.010084033613445379	0.00141643059490085	0.0	0.0	0.0	0.0	0.008732729285392152	0.015735777278229293	0.0	0.00031126789790412947	0.000936468036867268	0.04479935034174731	0.022430154622071805	0.0030613603087980834	0.0	0.0	0.0	0.0	0.0	0.0	0.0012340600575894694	0.0	0.0	0.0347447967239414	0.000804771823518273	0.0	0.0	0.0	0.0	0.0	0.0	0.0	0.0	0.0	0.0	0.00030564215416590255	0.0	0.0	0.0	0.00390625	0.0
k__Bacteria;p__Firmicutes;c__Clostridia;o__Clostridiales;f__Lachnospiraceae	0.0	0.0	0.0	0.0	0.0	0.0	0.0	0.03357243936954082	0.015418341249543296	0.00047214353163361664	0.002250562640660165	0.0005159578388737378	0.013863989482490737	0.012155852519723072	0.042064695994424174	0.07254020404634273	0.001821921833676168	0.022411288649097322	0.052047907733254475	0.017121201867767475	0.02296104585573031	0.008917875682150939	0.0	0.0	0.039377505305352514	0.0	0.033010813887307915	0.0	0.0	0.04017251018289274	0.0	0.0	0.0	0.07683863885839737	0.07984969469234382	0.06727351538794972	0.0	0.0	0.0	0.0	0.0	0.0	0.04941235940856818	0.03417079283574791	0.0	0.20174193300847945	0.0	0.061899038461538464	0.0
k__Bacteria;p__Firmicutes;c__Clostridia;o__Clostridiales;f__Lachnospiraceae	0.0	0.0	0.0	0.0	0.0	0.0	0.0	0.0	0.0028498355864084762	0.0009442870632672333	0.004651162790697674	0.0	0.0	0.007526968282080181	0.0062318068139887665	0.014957634445789382	0.0031148986188657066	0.007677941481635194	0.0005914534969688008	0.013534546931041483	0.011281438715243215	0.005324104884866232	0.0	0.0	0.02008960150907805	0.0	0.010927717700626068	0.0	0.0	0.017570481590927244	0.03814722911497105	0.09017604593236797	0.07508047718235182	0.10364068788876692	0.12752465946453734	0.0	0.0	0.0	0.0	0.0	0.00260682307605123	0.0	0.0	0.0	0.0	0.0	0.0	0.003455528846153846	0.0
k__Bacteria;p__Firmicutes;c__Clostridia;o__Clostridiales;f__Lachnospiraceae	0.0	0.0	0.0	0.0	0.0	0.0	0.0	0.0	0.0	0.0020066100094428708	0.002700675168792198	0.0	0.0	0.004226372564804379	0.007133778852855562	0.0370050146982535	0.000940346752865119	0.0	0.0001478633742422002	0.0004737091425864519	0.0009954210631096954	0.0002662052442433116	0.0	0.0	0.0	0.0	0.0	0.0	0.0	0.0	0.0	0.0	0.0	0.0	0.007515265382808831	0.0	0.0	0.0	0.0	0.0	0.00572367675393857	0.0	0.0	0.0008557980316645272	0.0	0.0004220542531558148	0.0	0.0016526442307692308	0.0
k__Bacteria;p__Firmicutes;c__Clostridia;o__Clostridiales;f__Lachnospiraceae	0.0	0.0	0.0	0.0	0.0	0.0	0.0	0.0	0.0	0.0	0.0	0.0	0.0	0.0	0.0	0.0005187618882932734	0.020099911842491918	0.0013488275575845611	0.0	0.0013534546931041483	0.004844382507133851	0.015173698921868761	0.011738327618042733	0.0	0.0	0.0	0.0	0.0	0.0	0.0	0.006021505376344086	0.026090260480432306	0.007242946411664458	0.005031101353823637	0.009159229685298262	0.0	0.0	0.0	0.0	0.0	0.004193584948430239	0.0	0.0	0.0	0.0	0.019644707055979743	0.0	0.0	0.0
k__Bacteria;p__Firmicutes;c__Clostridia;o__Clostridiales;f__Lachnospiraceae	0.0	0.0002409223885733953	0.0	0.0	0.0	0.0	0.0	0.0	0.0	0.0	0.14141035258814705	0.00036854131348124124	0.0	0.14880856544839802	0.1106145709483006	0.21641016773301056	0.0	0.0013488275575845611	0.0	0.026054002842254856	0.06987855863030061	0.0023958471981898044	0.0	0.0	0.0	0.0	0.0	0.00032336297493936947	0.0	0.0	0.0	0.0	0.0	0.0	0.029356505401596993	0.0	0.0	0.0	0.0	0.0	0.0	0.0	0.0	0.0	0.0	0.0	0.0	0.07932692307692307	0.0
k__Bacteria;p__Firmicutes;c__Clostridia;o__Clostridiales;f__Lachnospiraceae	0.0	0.0	0.0	0.0	0.0	0.0	0.0	0.0	0.0	0.0	0.0	0.0	0.0	0.0	0.09093518100938872	0.030174649835725403	0.012753452835733177	0.0	0.0	0.0	0.0	0.039797684014375084	0.0	0.0	0.0	0.0	0.0	0.0	0.0	0.0	0.0	0.0	0.0	0.0	0.0	0.0	0.0	0.0	0.0	0.0	0.004306925082171597	0.0	0.0002527486414760521	0.0	0.0	0.0	0.0	0.0	0.0
k__Bacteria;p__Firmicutes;c__Clostridia;o__Clostridiales;f__Lachnospiraceae	0.004840940525587829	0.0003097573567372225	0.00017458608548898653	0.0002517496601379588	0.0	0.0	0.0	0.00029278290147855365	0.0	0.18496222851746932	0.07666916729182295	0.02904105550232181	0.0	0.11813717597810336	0.0037718830716247796	0.01305550752204738	0.0	0.03953102303382444	0.0656513381635369	0.049130405359680586	0.029729909084876237	0.05523758818048716	0.0	0.0	0.03626503183211507	0.0002978406552494416	0.033978372225384176	0.00032336297493936947	0.0010969422734128616	0.054947687884354286	0.2276923076923077	0.11951703466036222	0.14675250899450862	0.18386388583973656	0.1521841240018788	0.0	0.0	0.0	0.0013325436778205508	0.00016574127786525233	0.09441233140655106	0.0002243661655822302	0.0	0.06473500825233816	0.1593107016356907	0.0004220542531558148	0.0	0.034104567307692304	0.028351559335763468
k__Bacteria;p__Firmicutes;c__Clostridia;o__Clostridiales;f__Peptostreptococcaceae	0.00019758940920766647	0.01152985716744106	0.023336340093694532	0.008156688988469865	0.024119177110428	0.05143277002204261	0.0	0.0	0.014395323346729997	0.012629839471199245	0.021005251312828207	0.014520527751160904	0.0	0.024392207374013847	0.00561682587839777	0.01677330105481584	0.005348222156920364	0.0022826312512969496	0.0032037064419143378	0.0059552006496582524	0.0033844316145729644	0.010648209769732464	0.0	0.0	0.0005187455788729073	0.0	0.0	0.0	0.0	0.0	0.0012572373862696443	0.01034322624224258	0.0	0.0	0.0	0.0	0.0	0.0164764820484275	0.001036422860527095	0.00033148255573050466	0.011674033775359855	0.003982499439084586	0.0019588019714394033	0.0008557980316645272	0.00787996975365145	0.005793653838775275	0.0	0.02403846153846154	0.0007290400972053463
k__Bacteria;p__Firmicutes;c__Clostridia;o__Clostridiales;f__Ruminococcaceae	0.0	0.0	0.0	0.0	0.0	0.0	0.0	0.0	0.0	0.0	0.0	0.0	0.0	0.0	0.0	0.0014698253501642747	0.0	0.0	0.0	0.0007444000812072816	0.012077775565730971	0.0022627445760681486	0.0	0.0	0.0	0.0	0.0	0.0	0.0002742355683532154	0.0	0.0	0.0	0.0	0.0	0.014795678722404886	0.0	0.0	0.0	0.0	0.0	0.0	0.0	0.0	0.0	0.0	0.0	0.0	0.0	0.0
k__Bacteria;p__Firmicutes;c__Clostridia;o__Clostridiales;f__Ruminococcaceae	0.0017783046828689982	0.0	0.0	0.0	0.0	0.0	0.0	0.0	0.0	0.0	0.0	0.0	0.0	0.0	0.0	0.003977174476915096	0.0	0.002593899149201079	0.00241510177928927	0.0006090546118968668	0.00039816842524387816	0.001996539331824837	0.0	0.0	0.0	0.0	0.0	0.0	0.0	0.0	0.0	0.0	0.0	0.0	0.0	0.0	0.0	0.0	0.0	0.0	0.0	0.0	0.0	0.0	0.0	0.0	0.0	0.0	0.0
k__Bacteria;p__Firmicutes;c__Clostridia;o__Clostridiales;f__Ruminococcaceae	0.0	0.0015487867836861124	0.0	0.0	0.0	0.0	0.0	0.0	0.0	0.0	0.0012753188297074268	0.0	0.0	0.3423361777491547	0.3733754253618138	0.16219955040636347	0.0	0.5175347582485993	0.18379417418305485	0.5830006090546119	0.3504545756188201	0.10275522427791828	0.0	0.0	0.0	0.0	0.0	0.0	0.0030165912518853697	0.0	0.0	0.0001266517499050112	0.0	0.187980241492865	0.14232033818694223	0.0	0.0	0.0015585861397161146	0.0	0.0	0.0	0.0	0.0	0.0	7.959565407728738e-05	0.0	0.0	0.0	0.0
k__Bacteria;p__Firmicutes;c__Clostridia;o__Clostridiales;f__Ruminococcaceae	0.0	0.0	0.0	0.0	0.0	0.0	0.0	0.0	0.0031421264157837046	0.012157695939565628	0.001350337584396099	0.0	0.0	0.003662856222830462	0.0043868640072157765	0.013747190039771744	0.022685865412870997	0.009130525005187799	0.006013110552516142	0.0059552006496582524	0.004247129869268034	0.013576467456408892	0.0	0.0	0.0022164583824569677	0.0	0.0037564029595902105	0.0	0.0026052378993555465	0.0018369139845060298	0.0	0.0	0.0	0.0	0.0	0.0	0.0	0.0	0.0	0.0	0.01093732290604103	0.0	0.0	0.0	0.0	0.0	0.0	0.0	0.0
k__Bacteria;p__Firmicutes;c__Clostridia;o__Clostridiales;f__Ruminococcaceae	0.0	0.0	0.0	0.0	0.0	0.00227773695811903	0.0	0.0004391743522178305	0.0	0.0	0.0	0.0	0.0	0.0007647721783931734	0.00016399491615759913	0.005101158568217188	0.007934175727299441	0.0012450715916165179	0.0066045640494849425	0.002774582120863504	0.00942331939743845	0.006522028483961134	0.0	0.0	0.0	0.0	0.0	0.0	0.0	0.0	0.0	0.0	0.0	0.0	0.0	0.0	0.0	0.0	0.0	0.0	0.0006800408024481469	0.0	0.0	0.0005501558774986246	0.0	0.0	0.0	0.0	0.0
k__Bacteria;p__Firmicutes;c__Clostridia;o__Clostridiales;f__Veillonellaceae	0.0	0.0	0.0	0.0	0.0	0.0	0.0	0.0	0.0	0.0012983947119924457	0.0015003750937734434	0.0	0.0	0.0	0.0	0.015649316963513748	0.0	0.0	0.0	0.0036543276713812004	0.023093768664144934	0.0	0.0	0.0	0.0	0.0	0.0	0.0	0.0	0.0	0.0	0.0	0.0	0.0006403219904866448	0.0	0.0	0.0	0.0	0.0	0.0	0.0	0.0	0.0	0.0	0.0	0.0	0.0	0.0	0.002511138112596193
k__Bacteria;p__Firmicutes;c__Clostridia;o__Clostridiales;f__Veillonellaceae	0.0	0.0	0.0	0.0	0.0	0.0	0.0	0.0033182062167569416	0.0	0.0	0.0	0.0	0.0	0.0	0.0	0.0	0.0	0.0	0.0	0.0	0.0	0.0	0.0	0.0	0.0	0.0	0.0	0.0	0.0	0.0	0.0	0.0	0.0	0.0	0.0	0.0	0.0	0.0	0.0	0.0	0.0	0.0	0.0	0.0	0.0	0.0	0.0	0.0	0.0
k__Bacteria;p__Firmicutes;c__Clostridia;o__Clostridiales;f__Veillonellaceae	0.026180596720015808	0.09220443985544656	0.0019204469403788517	0.04677508685363275	0.19200756680066208	0.0	0.0	0.004391743522178305	0.12283522104493971	0.0682247403210576	0.20247561890472618	0.03818088007665659	0.0004780686028445082	0.04435678634680406	0.04784551678897954	0.019540031125713297	0.0034087569791360563	0.022100020751193192	0.03637439006358125	0.01258712864586858	0.007299754462804433	0.04086250499134833	0.0002637826431020839	0.1461418081136391	0.1304880924310304	0.020104244229337303	0.03164484917472965	0.02934518997574778	0.02152749211572741	0.028671831323376726	0.023225806451612905	0.13256216490057837	0.061825411853815564	0.018660812294182216	0.01103804603100047	0.010663198959687906	0.0374692314705078	0.09746729752296131	0.0361267397098016	0.158945885472777	0.043295931089198686	0.17332286291227283	0.16719322633640843	0.001894981355828596	0.011143391570820234	0.11291869700341481	0.16443018917326702	0.16075721153846154	0.09777237748076144
k__Bacteria;p__Firmicutes;c__Erysipelotrichi;o__Erysipelotrichales;f__Erysipelotrichaceae	0.058486465125469275	0.0	8.729304274449327e-05	0.0	0.0	0.0	0.0	0.0	0.0	0.0454438149197356	0.06564141035258815	0.0699491412987396	0.00011951715071112705	0.044920302688777974	0.013037595834529129	0.020318173958153208	0.00011754334410813987	0.024175140070554057	0.013307703681798018	0.04073898626243486	0.050700112814387154	0.014508185811260482	0.0	0.0	0.008205611883989624	0.0	0.0001707455890722823	0.4534357316087308	0.3842040312628548	0.0	0.3955996691480562	0.14733820238949635	0.3220034084453702	0.10556165386022685	0.06857679661813058	0.0	0.0	0.0	0.0005922416345869114	0.0	0.18678454040575768	0.0	0.05497282952104132	0.0	0.011023998089704301	0.08728849326631623	0.0	0.011117788461538462	0.00016200891049007697
k__Bacteria;p__Firmicutes;c__Erysipelotrichi;o__Erysipelotrichales;f__Erysipelotrichaceae	0.0	0.0	0.0	0.0	0.0	0.0	0.0	0.0	0.0	0.0	0.0	0.0	0.0	0.00032200933827080985	0.00024599237423639865	0.0008646031471554556	0.0	0.0	0.0031051308590862043	0.0	0.0	0.0	0.0	0.0	0.0	0.0	0.0	0.0	0.0	0.0	0.0	0.0	0.0	0.0	0.0	0.0	0.0	0.0	0.0	0.0	0.0	0.0	0.0	0.0	0.0	0.0	0.0	0.0	0.0
k__Bacteria;p__Firmicutes;c__Erysipelotrichi;o__Erysipelotrichales;f__Erysipelotrichaceae	0.0	0.0	0.0	0.0	0.0	0.0	0.0	0.0	0.0	0.0	0.0	0.0	0.0	0.0	0.0010659669550243942	0.003544872903337368	0.030737584484278577	0.0011413156256484748	0.004337325644437872	0.0012857819584489408	0.0005308912336585042	0.00252894982031146	0.0	0.0	0.0	9.928021841648051e-05	0.0	0.0	0.0	0.0	0.0	0.0	0.0	0.0	0.0	0.0	0.0	0.0	0.0	0.0	0.00028335033435339456	0.0	0.0	0.0	0.0	0.0	0.0	0.004356971153846154	0.01749696233292831
k__Bacteria;p__Fusobacteria;c__Fusobacteriia;o__Fusobacteriales;f__Fusobacteriaceae	0.0	0.0	0.0	0.0	0.0	0.0	0.0	0.0	0.0	0.0	0.0005251312828207052	0.0	0.0	0.0005635163419739172	0.0	0.0005187618882932734	0.0	0.0005187798298402158	0.0	0.0003383636732760371	0.0010617824673170085	0.0	0.0	0.0	0.0	0.0	0.0	0.0	0.0	0.0	6.617038875103391e-05	0.0	0.0008994508615792463	0.0011891694109037688	0.0004697040864255519	0.0	0.0	0.0	0.0	0.0	0.0	0.0	0.0	0.0	0.0	0.0	0.0	0.0	0.0
k__Bacteria;p__Proteobacteria;c__Betaproteobacteria;o__Burkholderiales;f__Alcaligenaceae	0.0734044655206481	0.0	0.0	0.0	0.004918420430361788	0.0	0.0	0.0	0.01205699671172817	0.0055476864966949955	0.0012003000750187547	0.0	0.0	0.0	0.0	0.0032854919591907314	0.0	0.0006225357958082589	0.0	0.0	0.0	0.03993078663649674	0.0	0.0	0.0	0.0	0.0	0.0	0.0	0.0	0.0	0.0	0.0	0.030643980973289426	0.011977454203851573	0.0	0.0	0.0	0.0	0.0	0.0	0.0	0.0	0.0	0.0	0.0	0.0	0.0	0.0
k__Bacteria;p__Proteobacteria;c__Deltaproteobacteria;o__Desulfovibrionales;f__Desulfovibrionaceae	0.00335901995653033	0.0	0.0	0.0	0.0	0.000881704628949302	0.0	0.00522129507636754	0.0	0.0	0.0	0.0	0.0016134815346002152	0.0	0.0	0.0	0.0	0.0	0.0	0.0	0.0	0.005324104884866232	0.0	0.0	0.0	0.0	0.0	0.0	0.0	0.0	0.0	0.0	0.0	0.0	0.0	0.0	0.0	0.0	0.0	0.0	0.0	0.0	0.0	0.0	0.0	0.0	0.0	0.0	0.015228837586067233
k__Bacteria;p__Proteobacteria;c__Gammaproteobacteria;o__Enterobacteriales;f__Enterobacteriaceae	0.06856352499506027	0.0	0.0005237582564669596	0.0	0.03598959564908962	0.2890521675238795	0.4192740122068744	0.0	0.08220679576178297	0.04308309726156752	0.0015753938484621155	0.5676273310238078	0.12423807816421656	0.009298019642569634	0.0038538805297035792	0.0	0.04302086394357919	0.0	0.001872936073734536	0.009609528321039453	0.002521733359877895	0.000665513110608279	0.41440253231337376	0.7577143774326873	0.0014147606696533837	0.5001241002730206	0.008252703471826979	0.28577202910266775	0.4204031262854792	0.0007187924287197508	0.010620347394540944	0.10533203867100097	0.012213595909865555	0.0060373216245883645	0.0	0.0	0.0	0.12457556359588087	0.03168492745039976	0.0036463081130355514	0.02595489062677094	0.007460175005609154	0.0002527486414760521	0.3370010391833242	0.3065228638516337	0.000537159958561946	0.4997708974275054	0.007211538461538462	0.004131227217496963
k__Bacteria;p__Proteobacteria;c__Gammaproteobacteria;o__Enterobacteriales;f__Enterobacteriaceae	0.004248172297964829	0.24766821545345036	0.5182005994122268	0.27984492220935503	0.19399385197446206	0.2599559147685525	0.1299710889816897	0.06309471526862831	0.11830471318962367	0.06645420207743154	0.13285821455363842	0.003537996609419916	0.09316361897932353	0.021091611656738046	0.0009019720388667951	0.0	0.0	0.10811371653870097	0.3572379121691557	0.009338837382418624	0.014201340500364987	0.0	0.0	0.0	0.04819618014619194	0.0	0.10848036425725668	0.0011317704122877931	0.0	0.1456752655538695	0.018395368072787428	0.05357369020981973	0.0046392728649876916	0.019301134284668862	0.007750117426021606	0.13675769397485912	0.33125170936274956	0.0	0.0	0.0	0.07259435566133968	0.03887143818712138	0.06141791987868065	0.0006724127391649857	0.07860070840132129	0.03472355446418294	0.0007200366564115991	0.013521634615384616	0.02033211826650466
k__Bacteria;p__Proteobacteria;c__Gammaproteobacteria;o__Pasteurellales;f__Pasteurellaceae	0.0004939735230191662	0.004508690414730683	0.011377193237698955	0.00770353960022154	0.0023173327027666115	0.012270389419544453	0.0	0.0	0.002630617464377055	0.0	0.0033008252063015755	0.0	0.001732998685311342	0.01046530349380132	0.006846787749579763	0.0030261110150440946	0.0	0.0007262917617763021	0.0	0.008256073627935305	0.02362465989780344	0.001996539331824837	0.0036929570034291742	0.0	0.00037726951190756897	0.0	0.0	0.0	0.002331002331002331	0.0	0.004499586435070306	0.0	0.002461654989585306	0.0011891694109037688	0.007045561296383279	0.0	0.0	0.025438352351795156	0.011844832691738229	0.03986077732659319	0.0008500510030601836	0.009255104330266996	0.0009478074055351952	0.0	0.0	7.673713693742087e-05	0.19323165542973098	0.0	0.0011340623734305386
k__Bacteria;p__Proteobacteria;c__Gammaproteobacteria;o__Pseudomonadales;f__Moraxellaceae	0.0013831258644536654	0.0	0.0	0.0	0.00023646252069047056	0.0	0.07504015419209766	0.0	0.0	0.0	0.0	0.0	0.0008963786303334528	0.0	0.0	0.0	0.0	0.0	0.0	0.0	0.0	0.005856515373352855	0.0	0.0	0.0	0.0	0.0	0.0	0.0	0.0011979873811995847	0.0	0.0	9.46790380609733e-05	0.0	0.01103804603100047	0.0	0.0	0.0	0.0	0.0	0.0	0.0	0.0	0.0004890274466654441	0.0	0.0	0.0	0.0	0.0
k__Bacteria;p__Proteobacteria;c__Gammaproteobacteria;o__Pseudomonadales;f__Pseudomonadaceae	0.0	0.0	0.0	0.0	0.0	0.0	0.0	0.00019518860098570242	0.0	0.0	0.0	0.0	0.0	0.0	0.0	0.0	0.0	0.0007262917617763021	0.0	0.0	0.00013272280841462606	0.0007986157327299348	0.0003956739646531258	0.0	0.0	0.0	0.0	0.0	0.0	0.0	0.0	0.0	0.0	0.0	0.0	0.0	0.0	0.0	0.0	0.0	0.0	0.0	0.0	0.0004278990158322636	0.0	0.0	0.0	0.0	0.00016200891049007697
k__Bacteria;p__Verrucomicrobia;c__Verrucomicrobiae;o__Verrucomicrobiales;f__Verrucomicrobiaceae	0.05907923335309227	0.0	0.0	0.0	0.0	0.0	0.0	0.0	0.0	0.0	0.0	0.0	0.0004183100274889447	0.0	0.0	0.0	0.3378783426388481	0.0	0.0	0.0	0.013073196628840666	0.010914415013975776	0.0	0.0	0.0	0.0	0.0	0.0	0.0	0.0003194633016532226	0.0	0.0	0.0	0.0	0.0	0.0	0.0	0.0	0.0	0.0	0.00034002040122407346	0.0	0.0	0.0006724127391649857	0.0	0.0	0.0	0.0	0.0
[truncated: 826 more columns]
