# Supplementary material for: Extending Association Rule Mining to Microbiome Pattern Analysis: Tools and Guidelines to Support Real Applications
Source: Front Bioinform. 2022 Jan 10;1:794547. doi: 10.3389/fbinf.2021.794547 (PMC9580939; doi:10.3389/fbinf.2021.794547)
Supplement: Supplementary file 2 [file DataSheet2.zip › supplementary_data/Supplementary_table_6.csv]

Patterns	Samples	Support	Support(%)	Pattern length	All-confidence	Cross-support	Sample1	Sample2	Sample3	Sample4	Sample5	Sample6	Sample7	Sample8	Sample9	Sample10
Taxa1, Taxa2, Taxa3, Taxa4, Taxa5	10	1.0	100.0	5	1.0	1.0	1	1	1	1	1	1	1	1	1	1
Taxa1, Taxa2, Taxa3, Taxa4	10	1.0	100.0	4	1.0	1.0	1	1	1	1	1	1	1	1	1	1
Taxa1, Taxa2, Taxa3, Taxa5	10	1.0	100.0	4	1.0	1.0	1	1	1	1	1	1	1	1	1	1
Taxa1, Taxa2, Taxa3	10	1.0	100.0	3	1.0	1.0	1	1	1	1	1	1	1	1	1	1
Taxa1, Taxa2, Taxa4, Taxa5	10	1.0	100.0	4	1.0	1.0	1	1	1	1	1	1	1	1	1	1
Taxa1, Taxa2, Taxa4	10	1.0	100.0	3	1.0	1.0	1	1	1	1	1	1	1	1	1	1
Taxa1, Taxa2, Taxa5	10	1.0	100.0	3	1.0	1.0	1	1	1	1	1	1	1	1	1	1
Taxa1, Taxa2	10	1.0	100.0	2	1.0	1.0	1	1	1	1	1	1	1	1	1	1
Taxa1, Taxa3, Taxa4, Taxa5	10	1.0	100.0	4	1.0	1.0	1	1	1	1	1	1	1	1	1	1
Taxa1, Taxa3, Taxa4	10	1.0	100.0	3	1.0	1.0	1	1	1	1	1	1	1	1	1	1
Taxa1, Taxa3, Taxa5	10	1.0	100.0	3	1.0	1.0	1	1	1	1	1	1	1	1	1	1
Taxa1, Taxa3	10	1.0	100.0	2	1.0	1.0	1	1	1	1	1	1	1	1	1	1
Taxa1, Taxa4, Taxa5	10	1.0	100.0	3	1.0	1.0	1	1	1	1	1	1	1	1	1	1
Taxa1, Taxa4	10	1.0	100.0	2	1.0	1.0	1	1	1	1	1	1	1	1	1	1
Taxa1, Taxa5	10	1.0	100.0	2	1.0	1.0	1	1	1	1	1	1	1	1	1	1
Taxa2, Taxa3, Taxa4, Taxa5	10	1.0	100.0	4	1.0	1.0	1	1	1	1	1	1	1	1	1	1
Taxa2, Taxa3, Taxa4	10	1.0	100.0	3	1.0	1.0	1	1	1	1	1	1	1	1	1	1
Taxa2, Taxa3, Taxa5	10	1.0	100.0	3	1.0	1.0	1	1	1	1	1	1	1	1	1	1
Taxa2, Taxa3	10	1.0	100.0	2	1.0	1.0	1	1	1	1	1	1	1	1	1	1
Taxa2, Taxa4, Taxa5	10	1.0	100.0	3	1.0	1.0	1	1	1	1	1	1	1	1	1	1
Taxa2, Taxa4	10	1.0	100.0	2	1.0	1.0	1	1	1	1	1	1	1	1	1	1
Taxa2, Taxa5	10	1.0	100.0	2	1.0	1.0	1	1	1	1	1	1	1	1	1	1
Taxa3, Taxa4, Taxa5	10	1.0	100.0	3	1.0	1.0	1	1	1	1	1	1	1	1	1	1
Taxa3, Taxa4	10	1.0	100.0	2	1.0	1.0	1	1	1	1	1	1	1	1	1	1
Taxa3, Taxa5	10	1.0	100.0	2	1.0	1.0	1	1	1	1	1	1	1	1	1	1
Taxa4, Taxa5	10	1.0	100.0	2	1.0	1.0	1	1	1	1	1	1	1	1	1	1
