# Supplementary material for: Extending Association Rule Mining to Microbiome Pattern Analysis: Tools and Guidelines to Support Real Applications
Source: Front Bioinform. 2022 Jan 10;1:794547. doi: 10.3389/fbinf.2021.794547 (PMC9580939; doi:10.3389/fbinf.2021.794547)
Supplement: Supplementary file 2 [file DataSheet2.zip › supplementary_data/Supplementary_table_7.csv]

Patterns	Samples	Support	Support(%)	Pattern length	All-confidence	Cross-support	Sample1	Sample2	Sample3	Sample4	Sample5	Sample6	Sample7	Sample8	Sample9	Sample10
Taxa2, Taxa3	3	0.3	30.0	2	0.3	0.3	1	1	1	0	0	0	0	0	0	0
Taxa1, Taxa3, Taxa2	3	0.3	30.0	3	0.3	0.3	1	1	1	0	0	0	0	0	0	0
Taxa1, Taxa3	3	0.3	30.0	2	0.3	0.3	1	1	1	0	0	0	0	0	0	0
Taxa1, Taxa2	3	0.3	30.0	2	1.0	1.0	1	1	1	0	0	0	0	0	0	0
