# Supplementary material for: Extending Association Rule Mining to Microbiome Pattern Analysis: Tools and Guidelines to Support Real Applications
Source: Front Bioinform. 2022 Jan 10;1:794547. doi: 10.3389/fbinf.2021.794547 (PMC9580939; doi:10.3389/fbinf.2021.794547)
Supplement: Supplementary file 2 [file DataSheet2.zip › supplementary_data/Supplementary_table_1.csv]

#ID	Sample1	Sample2	Sample3	Sample4	Sample5	Sample6	Sample7	Sample8	Sample9	Sample10
Taxa1	1	1	1	1	1	1	1	1	1	1
Taxa2	1	1	1	1	1	1	1	1	1	1
Taxa3	1	1	1	1	1	1	1	1	1	1
Taxa4	1	1	1	1	1	1	1	1	1	1
Taxa5	1	1	1	1	1	1	1	1	1	1
